# Supplementary material for: Dynamic patterns of gene expression and regulatory variation in the maize seed coat
Source: BMC Plant Biol. 2023 Feb 7;23:82. doi: 10.1186/s12870-023-04078-1 (PMC9903604; doi:10.1186/s12870-023-04078-1)
Supplement: Supplementary file 5 — Additional file 5: Table S1. Comparison of the seed coat area between the hybrid (H) and the mid-parents value (MPV) from 0 DAP to 15 DAP. [file 12870_2023_4078_MOESM5_ESM.xlsx]

## Sheet: Sheet1
Table S1. Comparison of the seed coat area between the hybrid (H) and the mid-parents value (MPV) from 0 DAP to 15 DAP
Time points	Maternal line (M)	Paternal line (P)	Mid-parents Value (MPV)	Hybrid (H)	P value with Hybrid and Mid-parents
0DAP	9.08	6.68	7.88	6.82	0.023
1DAP	9.3	8.59	8.95	8.27	0.126
2DAP	13.81	8.91	11.36	10.85	0.616
3DAP	19.34	17.98	18.66	16.84	0.015
4DAP	22.84	19.36	21.1	22.11	0.283
5DAP	29.04	23.46	26.25	27.45	0.084
6DAP	35.25	33.66	34.45	34.69	0.718
7DAP	42.77	39.28	41.03	43.68	0.059
8DAP	45.44	48.26	46.85	49.55	0.034
9DAP	45.47	47.68	46.57	51.75	0.004
10DAP	57.73	51.66	54.69	63.27	0.015
11DAP	64.65	69.04	66.84	70.9	0.028
12DAP	71.68	75.36	73.52	81	0.013
13DAP	81.63	82.68	82.15	92.6	0
14DAP	90.85	91.95	91.4	100.13	0.008
15DAP	100.85	100.47	100.66	110.2	0.001
Unit of seed coat area, square millimetre (mm2).
