# Supplementary material for: Dynamic patterns of gene expression and regulatory variation in the maize seed coat
Source: BMC Plant Biol. 2023 Feb 7;23:82. doi: 10.1186/s12870-023-04078-1 (PMC9903604; doi:10.1186/s12870-023-04078-1)
Supplement: Supplementary file 6 — Additional file 6: Table S2. The sequencing data of the samples were compared with the selected reference genomes. [file 12870_2023_4078_MOESM6_ESM.xlsx]

## Sheet: Sheet1
Table S2. The sequencing data of the samples were compared with the selected reference genomes
Sample-ID	Total Reads	Mapped Reads	Uniq Mapped Reads	Multiple Map Reads	Reads Map to '+'	Reads Map to '-'
F-2DAP-1	45658042	41,807,525(91.57%)	39,048,755(85.52%)	2,758,770(6.04%)	20,092,619(44.01%)	20,107,010(44.04%)
F-2DAP-2	45721152	42,024,857(91.92%)	40,542,543(88.67%)	1,482,314(3.24%)	20,754,684(45.39%)	20,754,783(45.39%)
F-2DAP-3	46964836	43,096,807(91.76%)	41,252,177(87.84%)	1,844,630(3.93%)	21,180,777(45.10%)	21,184,446(45.11%)
F-3DAP-1	43776512	40,001,174(91.38%)	38,523,978(88.00%)	1,477,196(3.37%)	19,728,359(45.07%)	19,727,786(45.06%)
F-3DAP-2	46406856	42,462,161(91.50%)	39,007,817(84.06%)	3,454,344(7.44%)	20,178,390(43.48%)	20,175,570(43.48%)
F-3DAP-3	44508188	40,766,885(91.59%)	39,195,722(88.06%)	1,571,163(3.53%)	20,099,551(45.16%)	20,078,258(45.11%)
F-4DAP-1	44363648	40,637,558(91.60%)	39,173,746(88.30%)	1,463,812(3.30%)	20,049,671(45.19%)	20,028,593(45.15%)
F-4DAP-2	46687922	42,805,875(91.69%)	40,901,827(87.61%)	1,904,048(4.08%)	20,997,163(44.97%)	20,965,821(44.91%)
F-4DAP-3	44835526	41,198,994(91.89%)	39,629,331(88.39%)	1,569,663(3.50%)	20,297,753(45.27%)	20,299,267(45.27%)
F-8DAP-1	45105590	41,350,598(91.68%)	39,926,903(88.52%)	1,423,695(3.16%)	20,473,915(45.39%)	20,428,677(45.29%)
F-8DAP-2	46956506	42,927,255(91.42%)	41,544,202(88.47%)	1,383,053(2.95%)	21,310,137(45.38%)	21,250,794(45.26%)
F-8DAP-3	46078204	42,222,714(91.63%)	40,776,487(88.49%)	1,446,227(3.14%)	20,953,576(45.47%)	20,863,881(45.28%)
F-9DAP-1	47170512	43,287,727(91.77%)	41,671,718(88.34%)	1,616,009(3.43%)	21,384,119(45.33%)	21,324,241(45.21%)
F-9DAP-2	46045182	42,099,270(91.43%)	40,502,585(87.96%)	1,596,685(3.47%)	20,802,077(45.18%)	20,720,105(45.00%)
F-9DAP-3	44778592	41,094,741(91.77%)	39,662,858(88.58%)	1,431,883(3.20%)	20,402,291(45.56%)	20,299,755(45.33%)
F-10DAP-1	45381592	41,659,331(91.80%)	40,063,590(88.28%)	1,595,741(3.52%)	20,607,970(45.41%)	20,547,407(45.28%)
F-10DAP-2	44015498	40,147,708(91.21%)	38,422,746(87.29%)	1,724,962(3.92%)	19,783,091(44.95%)	19,754,185(44.88%)
F-10DAP-3	47919398	44,139,304(92.11%)	42,300,650(88.27%)	1,838,654(3.84%)	21,821,970(45.54%)	21,773,799(45.44%)
M-2DAP-1	44248454	40,048,371(90.51%)	38,719,248(87.50%)	1,329,123(3.00%)	19,823,255(44.80%)	19,841,494(44.84%)
M-2DAP-2	45257782	41,073,031(90.75%)	39,717,495(87.76%)	1,355,536(3.00%)	20,317,403(44.89%)	20,338,179(44.94%)
M-2DAP-3	44306610	40,290,613(90.94%)	38,256,996(86.35%)	2,033,617(4.59%)	19,648,012(44.35%)	19,663,840(44.38%)
M-3DAP-1	47514678	42,998,275(90.49%)	41,215,823(86.74%)	1,782,452(3.75%)	21,140,015(44.49%)	21,139,542(44.49%)
M-3DAP-2	46648788	42,026,137(90.09%)	35,846,217(76.84%)	6,179,920(13.25%)	18,885,960(40.49%)	18,930,250(40.58%)
M-3DAP-3	47333246	43,068,508(90.99%)	41,400,011(87.46%)	1,668,497(3.53%)	21,208,934(44.81%)	21,228,665(44.85%)
M-4DAP-1	42840004	38,977,402(90.98%)	36,383,419(84.93%)	2,593,983(6.06%)	18,740,358(43.74%)	18,761,843(43.80%)
M-4DAP-2	46579868	42,722,263(91.72%)	41,355,933(88.78%)	1,366,330(2.93%)	21,178,341(45.47%)	21,193,679(45.50%)
M-4DAP-3	46624380	42,536,213(91.23%)	40,897,219(87.72%)	1,638,994(3.52%)	20,969,663(44.98%)	20,981,058(45.00%)
M-8DAP-1	44287256	39,910,839(90.12%)	38,629,625(87.23%)	1,281,214(2.89%)	19,760,085(44.62%)	19,773,174(44.65%)
M-8DAP-2	46199742	41,702,321(90.27%)	40,207,350(87.03%)	1,494,971(3.24%)	20,614,208(44.62%)	20,569,021(44.52%)
M-8DAP-3	46839838	42,479,693(90.69%)	39,043,534(83.36%)	3,436,159(7.34%)	20,215,722(43.16%)	20,180,567(43.08%)
M-9DAP-1	45508112	40,881,542(89.83%)	39,523,595(86.85%)	1,357,947(2.98%)	20,259,953(44.52%)	20,212,398(44.41%)
M-9DAP-2	44607554	40,132,070(89.97%)	38,396,366(86.08%)	1,735,704(3.89%)	19,716,346(44.20%)	19,690,600(44.14%)
M-9DAP-3	44554740	40,259,863(90.36%)	38,555,150(86.53%)	1,704,713(3.83%)	19,811,749(44.47%)	19,756,531(44.34%)
M-10DAP-1	44325422	40,367,791(91.07%)	38,953,469(87.88%)	1,414,322(3.19%)	19,994,634(45.11%)	20,007,010(45.14%)
M-10DAP-2	47000642	42,718,481(90.89%)	41,284,421(87.84%)	1,434,060(3.05%)	21,202,665(45.11%)	21,163,452(45.03%)
M-10DAP-3	44906688	41,093,416(91.51%)	39,521,122(88.01%)	1,572,294(3.50%)	20,323,957(45.26%)	20,325,241(45.26%)
H-2DAP-1	45924800	42,167,102(91.82%)	40,323,117(87.80%)	1,843,985(4.02%)	20,704,167(45.08%)	20,709,380(45.09%)
H-2DAP-2	47767222	44,004,787(92.12%)	42,536,513(89.05%)	1,468,274(3.07%)	21,799,954(45.64%)	21,794,056(45.63%)
H-2DAP-3	47803852	44,014,285(92.07%)	41,775,928(87.39%)	2,238,357(4.68%)	21,478,482(44.93%)	21,475,190(44.92%)
H-3DAP-1	45843706	42,065,063(91.76%)	39,344,107(85.82%)	2,720,956(5.94%)	20,261,040(44.20%)	20,278,607(44.23%)
H-3DAP-2	45587964	41,779,308(91.65%)	40,105,086(87.97%)	1,674,222(3.67%)	20,563,608(45.11%)	20,573,828(45.13%)
H-3DAP-3	46918144	43,141,407(91.95%)	41,507,174(88.47%)	1,634,233(3.48%)	21,285,198(45.37%)	21,294,555(45.39%)
H-4DAP-1	46784484	42,854,898(91.60%)	41,369,529(88.43%)	1,485,369(3.17%)	21,176,942(45.26%)	21,199,594(45.31%)
H-4DAP-2	47457308	43,389,622(91.43%)	41,982,256(88.46%)	1,407,366(2.97%)	21,476,051(45.25%)	21,496,771(45.30%)
H-4DAP-3	46744516	42,899,326(91.77%)	40,660,849(86.99%)	2,238,477(4.79%)	20,885,586(44.68%)	20,900,490(44.71%)
H-8DAP-1	44349024	40,235,569(90.72%)	38,923,835(87.77%)	1,311,734(2.96%)	19,964,784(45.02%)	19,911,911(44.90%)
H-8DAP-2	44844008	40,675,522(90.70%)	37,968,244(84.67%)	2,707,278(6.04%)	19,597,370(43.70%)	19,565,984(43.63%)
H-8DAP-3	44952774	40,899,127(90.98%)	39,306,976(87.44%)	1,592,151(3.54%)	20,195,911(44.93%)	20,140,229(44.80%)
H-9DAP-1	46731314	42,232,270(90.37%)	40,976,359(87.69%)	1,255,911(2.69%)	20,975,002(44.88%)	20,901,232(44.73%)
H-9DAP-2	45450086	41,554,704(91.43%)	40,367,945(88.82%)	1,186,759(2.61%)	20,684,152(45.51%)	20,629,206(45.39%)
H-9DAP-3	47332672	43,289,776(91.46%)	41,809,633(88.33%)	1,480,143(3.13%)	21,450,657(45.32%)	21,419,725(45.25%)
H-10DAP-1	46095616	41,900,530(90.90%)	40,580,020(88.03%)	1,320,510(2.86%)	20,772,584(45.06%)	20,752,312(45.02%)
H-10DAP-2	46096376	41,754,229(90.58%)	40,479,425(87.81%)	1,274,804(2.77%)	20,756,816(45.03%)	20,683,325(44.87%)
H-10DAP-3	46316008	42,206,228(91.13%)	40,889,418(88.28%)	1,316,810(2.84%)	20,970,429(45.28%)	20,910,367(45.15%)
Total Reads, number of Clean Reads, calculated by single end, Mapped Reads, Number of Reads compared to the reference genome and percentage of Clean Reads, Uniq Mapped Reads, Number of Reads matched to a unique location in the reference genome and percentage of Clean Reads, Multiple Map Reads, comparison of the number of Reads at Multiple locations of the reference genome and the percentage of Cl…
