# Supplementary material for: Dynamic patterns of gene expression and regulatory variation in the maize seed coat
Source: BMC Plant Biol. 2023 Feb 7;23:82. doi: 10.1186/s12870-023-04078-1 (PMC9903604; doi:10.1186/s12870-023-04078-1)
Supplement: Supplementary file 7 — Additional file 7: Table S3. The average correlation coefficients of three biological replicates in three marterials at each time point. [file 12870_2023_4078_MOESM7_ESM.xlsx]

## Sheet: Sheet1
Table S3. The average correlation coefficients of three biological replicates in three marterials at each time point
Marterials	2DAP	3DAP	4DAP	8DAP	9DAP	10DAP	Average
M	0.94	0.93	0.94	0.94	0.95	0.89	0.93
H	0.96	0.92	0.94	0.95	0.93	0.95	0.94
P	0.93	0.78	0.93	0.93	0.95	0.95	0.91
Average	0.94	0.88	0.94	0.94	0.94	0.93	0.93
