# Supplementary material for: Dynamic patterns of gene expression and regulatory variation in the maize seed coat
Source: BMC Plant Biol. 2023 Feb 7;23:82. doi: 10.1186/s12870-023-04078-1 (PMC9903604; doi:10.1186/s12870-023-04078-1)
Supplement: Supplementary file 8 — Additional file 8: Table S4. Statistics of parental expression patterns into high- parent, mid- parent and low- parent at 3 DAP and 8 DAP. [file 12870_2023_4078_MOESM8_ESM.xlsx]

## Sheet: Sheet1
Table S4. Statistics of parental expression patterns into high- parent, mid- parent and low- parent at 3 DAP and 8 DAP
Time point	High-Parent	Mid-Parent	Low-Parent
3DAP	2029(8.8%)	19714(85.18%)	1401(6.05%)
8DAP	2375(10.6%)	19460(86.45)	674(2.99%)
