# Supplementary material for: Dynamic patterns of gene expression and regulatory variation in the maize seed coat
Source: BMC Plant Biol. 2023 Feb 7;23:82. doi: 10.1186/s12870-023-04078-1 (PMC9903604; doi:10.1186/s12870-023-04078-1)
Supplement: Supplementary file 9 — Additional file 9: Table S5. Description of hub gene by WGCNA. [file 12870_2023_4078_MOESM9_ESM.xlsx]

## Sheet: Sheet1
Table S5. Description of hub gene by WGCNA
Gene ID	Location	GO
Zm00001d019306	Chr7	IAA-amino acid hydrolase ILR1-like 9
Zm00001d006330	Chr2	aspartic proteinase nepenthesin-2-like
Zm00001d043289	Chr3	NA
Zm00001d007181	Chr2	Calcium-binding protein CML42
Zm00001d043290	Chr3	NA
Zm00001d033510	Chr1	NA
Zm00001d024732	Chr10	Probable protein phosphatase 2C 47
Zm00001d015025	Chr5	AMP-binding enzyme
Zm00001d006331	Chr2	sequence-specific DNA binding transcription factor
Zm00001d047796	Chr9	GDP-mannose 4,6 dehydratase
