# Supplementary material for: Dynamic patterns of gene expression and regulatory variation in the maize seed coat
Source: BMC Plant Biol. 2023 Feb 7;23:82. doi: 10.1186/s12870-023-04078-1 (PMC9903604; doi:10.1186/s12870-023-04078-1)
Supplement: Supplementary file 10 — Additional file 10: Table S6. List of oligonucleotides used for qRT‒PCR. [file 12870_2023_4078_MOESM10_ESM.xlsx]

## Sheet: Sheet1
Table S6. List of oligonucleotides used for qRT‒PCR.
Primer name	Sequence（5' to 3'）
qRT-PCR-18415-F	TCGCCCAAGCAAGATAAGAT
qRT-PCR-18415-R	CTCCGATGCTGCTAAGATCC
qRT-PCR-51995-F	TCGCCCAAGCAAGATAAGAT
qRT-PCR-51995-R	CTGTGTCTCCGATGCTGCTA
qRT-PCR-39131-F	GGCACTGAGGAGGATGTGTT
qRT-PCR-39131-R	GGTACCACCACCCAAAATGA
qRT-PCR-19306-F	GCGTACAATGTCATCCCAGA
qRT-PCR-19306-R	GTACGGCTTCATCGTGTCCT
qRT-PCR-43922-F	AGATGGAGTGCTTCGACTGG
qRT-PCR-43922-R	CTGCACCTCATTCCAACAGA
qRT-PCR-49295-F	AGCAAGCAAATGTTCCGTCT
qRT-PCR-49295-R	TGTTCTGGAGCCTCTTCACC
qRT-PCR-46600-F	TGGTGGGGAAGAACTGTTTC
qRT-PCR-46600-R	TCGTAGAGGAGCGCAGAGAC
qRT-PCR-36401-F	GGGAATCAAAAGCTGATGGA
qRT-PCR-36401-R	CCTCATCAGTTGGCACTTCA
qRT-PCR-34919-F	TACTTCAGGGGCAAATCCAG
qRT-PCR-34919-R	TCTCAAACGACGATGACGAC
Zm-actin-1	CAATGGCACTGGAATGGT
Zm-actin-1	ATCTTCAGGCGAAACACG
